# Supplementary material for: A Multi-Stage Approach for Cardiovascular Risk Assessment from Retinal Images Using an Amalgamation of Deep Learning and Computer Vision Techniques
Source: Diagnostics (Basel). 2024 Apr 29;14(9):928. doi: 10.3390/diagnostics14090928 (PMC11083022; doi:10.3390/diagnostics14090928)
Supplement: Supplementary file 1 [file diagnostics-14-00928-s001.zip]

Archive with 1 entries (1 files):
- diagnostics-2947642-supplementary.pdf
